# Supplementary material for: Genome-Based Metabolic Reconstruction Unravels the Key Role of B12 in Methionine Auxotrophy of an Ortho-Phenylphenol-Degrading Sphingomonas haloaromaticamans
Source: Front Microbiol. 2020 Jan 10;10:3009. doi: 10.3389/fmicb.2019.03009 (PMC6970198; doi:10.3389/fmicb.2019.03009)
Supplement: TABLE S1 — The functional annotation of the genes participating the biosynthetic pathways of methionine, isoleucine, tyrosine, and phenylalanine in the genome of the Sphingomonas haloaromaticamans strain. Annotation was performed using UniProt and RefSeq BLAST searches and verified further through Pfam searches. [file Table_1.XLSX]

## Sheet: Biocyc_B12_synt_genes_aerobic
Supplementary Table S1. The functional annotation of the genes participating the biosynthetic pathways of methionine, isoleucine, tyrosine and phenylalanine in the genome of the Sphingomonas haloaromaticamans strain. Annotation was performed using UniProt and RefSeq BLAST searches and verified further through Pfam searches.
	BioCyc best hit information					BLAST search of S. haloaromaticamas P3 translated ORF best BLAST hits in RefSeq genes
S. haloaromaticamans P3 locus tag	Gene name	Reaction EC	Function description	DB gene ID	Organism	hit accession	Function description	Organism	E-value	identical (%)	positive (%)
Methionine biosynthesis
BHE75_02512	metA	2.3.1.46	homoserine O-succinyl transferase	G-15490	Agrobacterium fabrum C58	WP_015457131.1	homoserine O-succinyltransferase	Sphingomonas	0	100	100
BHE75_02568	metB/Z	2.5.1.48/49	cystathionine-γ-synthase/O-succinyl-L-homoserine sulfhydrylase	G-10633	Pseudomonas aeruginosa PAO1	WP_070934068.1	aminotransferase class I/II-fold pyridoxal phosphate-dependent enzyme	Sphingomonas haloaromaticamans	0	100	100
BHE75_04280	metC	4.4.1.8	cystathionine β-lyase	EG10583	Escherichia coli K-12 substr. MG1655	WP_015458680.1	cystathionine beta-lyase	Sphingomonas	0	100	100
BHE75_01570, BHE75_01571	metH	2.1.1.13	cobalamin-dependent methionine synthase	EG10587	Escherichia coli K-12 substr. MG1655	WP_015459997.1, WP_070933527.1	Methionine synthase I (cobalamin-dependent), methionine synthase	Sphingomonas, Sphingomonas haloaromaticamans	0, 0	100, 100	100, 100
Isoleucine biosynthesis
BHE75_01337, BHE75_04033	tdcB	4.3.1.19	L-threonine dehydratase catabolic	EG10990	Escherichia coli K-12 substr. MG1655	WP_015459896.1, WP_015458387.1	threonine ammonia-lyase, pyridoxal-phosphate dependent enzyme	Sphingomonas	0, 0	100, 100	100, 100
BHE75_00943	ilvB1	2.2.1.6	Acetolactate synthase large subunit	G-34518	Cupriavidus necator H16	WP_015459511.1	thiamine pyrophosphate-binding protein	Sphingomonas sp. MM-1	0	99	99
BHE75_01016	ilvH	2.2.1.6	Acetolactate synthase small subunit	G-34519	Cupriavidus necator H16	WP_015459582.1	acetolactate synthase small subunit	Sphingomonas	0	100	100
BHE75_01015	ilvC	1.1.1.86	ketol-acid reductoisomerase	G-34522	Cupriavidus necator H16	WP_015459581.1	ketol-acid reductoisomerase	Sphingomonas	0	100	100
BHE75_01487	ilvD	4.2.1.9	dihydroxy-acid dehydratase	G-34523	Cupriavidus necator H16	WP_070933474.1	dihydroxy-acid dehydratase	Sphingomonas haloaromaticamans	0	100	100
BHE75_01685	ilvE	2.6.1.42	branched-chain-amino-acid aminotransferase	G-9245	Methanothermobacter thermautotrophicus	WP_015460130.1	branched-chain amino acid aminotransferase	Sphingomonas	0	100	100
Tyrosine and Phenylalanine biosynthesis
BHE75_00099	tyrAa	1.3.1.43/78	arogenate dehydrogenase or cyclohexadienyl dehydrogenase	G-11051	Synechocystis sp. PCC6803	WP_070931663.1	cyclohexadienyl dehydrogenase	Sphingomonas sp. MM-1	0	99	100
BHE75_00100, BHE75_01117	hisC	2.6.1.5/58/99	tryptophan—pyruvate aminotransferase	G-44483	Streptomyces griseus	WP_015458812.1, WP_084653459.1	histidinol-phosphate aminotransferase family protein	Sphingomonas haloaromaticamans (and MM-1)	0, 0	99, 100	99, 100
BHE75_04083	tyrA	5.4.99.5, 1.3.1.12	fused chorismate mutase/prephenate dehydrogenase	EG11039	Escherichia coli K-12 substr. MG1655	WP_070936192.1	chorismate mutase	Sphingomonas	0	100	100
