# Supplementary material for: Genome-Based Metabolic Reconstruction Unravels the Key Role of B12 in Methionine Auxotrophy of an Ortho-Phenylphenol-Degrading Sphingomonas haloaromaticamans
Source: Front Microbiol. 2020 Jan 10;10:3009. doi: 10.3389/fmicb.2019.03009 (PMC6970198; doi:10.3389/fmicb.2019.03009)
Supplement: TABLE S2 — The functional annotation of the genes participating in cobalamin biosynthetic pathways in the Sphingomonas haloaromaticamans strain. Annotation was performed using UniProt and RefSeq BLAST searches and verified further through Pfam searches. [file Table_2.XLSX]

## Sheet: Biocyc_B12_synt_genes_aerobic
Supplementary Table S2. The functional annotation of the genes participating in cobalamin biosynthetic pathways in the Sphingomonas haloaromaticamans strain. Annotation was performed using UniProt and RefSeq BLAST searches and verified further through Pfam searches.
	BioCyc best hit information					BLAST search of S. haloaromaticamas P3 translated ORF best BLAST hits in RefSeq genes
S. haloaromaticamans P3 locus tag	Gene name	Reaction EC	Function description	DB gene ID	Organism	hit accession	Function description	Organism	E-value	identical (%)	positive (%)
Cobalamin biosynthesis
BHE75_03933	bluB	1.13.11.79	5,6-dimethylbenzimidazole synthase	G-10023	Sinorhizobium meliloti	WP_084653370.1	5,6-dimethylbenzimidazole synthase	Sphingomonas haloaromaticamans	1.72e-152	100	100
BHE75_01241, BHE75_01963, BHE75_04114	cobA	No EC#	uroporphyrin-III (C2)-methyltransferase	G-508	Pseudomonas denitrificans	WP_070933113.1, WP_015460333.1, WP_070935066.1	cob(I)yrinic acid a,c-diamide adenosyltransferase, uroporphyrinogen-III C-methyltransferase, cob(I)yrinic acid a,c-diamide adenosyltransferase	Sphingomonas haloaromaticamans, Sphingomonas, Sphingomonas haloaromaticamans	2.42E-144, 0, 6.88E-132	100, 100, 100	100, 100, 100
BHE75_02523	cobB	6.3.5.9	hydrogenobyrinate a,c-diamide synthase	G-487	Pseudomonas denitrificans	WP_070935818.1	NAD-dependent deacylase	Sphingomonas haloaromaticamans	1.9e-174	100	100
BHE75_00596	cobC	4.1.1.81	threonine-phosphate decarboxylase	G-500	Pseudomonas denitrificans	WP_070932283.1	threonine-phosphate decarboxylase	Sphingomonas haloaromaticamans	0	100	100
BHE75_00597	cobD	6.3.1.10	adenosylcobinamide-phosphate synthase	G-501	Pseudomonas denitrificans	WP_070935420.1	cobalamin biosynthesis protein CobD	Sphingomonas haloaromaticamans	0	100	100
BHE75_01240	cobN	6.6.1.2	cobaltochelatase	G-504	Pseudomonas denitrificans	WP_070933111.1	cobaltochelatase subunit CobN	Sphingomonas haloaromaticamans	0	100	100
BHE75_01241	cobO	2.5.1.17	cob(I)yrinic acid a,c-diamide adenosyltransferase	G-505	Pseudomonas denitrificans	WP_070933113.1	cob(I)yrinic acid a,c-diamide adenosyltransferase	Sphingomonas haloaromaticamans	2.42e-144	100	100
BHE75_00194	cobP	2.7.7.62	cobinamide phosphate guanylyltransferase	G-502	Pseudomonas denitrificans	WP_070935338.1	bifunctional adenosylcobinamide kinase/adenosylcobinamide-phosphate guanylyltransferase	Sphingomonas haloaromaticamans	2.83e-114	100	100
BHE75_00598	cobQ	6.3.5.10	adenosyl-cobyric acid synthase	G-506	Pseudomonas denitrificans	WP_070932285.1	cobyric acid synthase	Sphingomonas haloaromaticamans	0	100	100
BHE75_03299, BHE75_02996	cobS	6.6.1.2	cobaltochelatase	G-491	Pseudomonas denitrificans	WP_015457881.1, WP_070935941.1	cobaltochelatase subunit CobS, adenosylcobinamide-GDP ribazoletransferase	Sphingomonas	0, 4.24E-154	100, 100	100, 100
BHE75_02523, BHE75_02994, BHE75_03298	cobT	6.6.1.2	cobaltochelatase	G-492	Pseudomonas denitrificans	WP_070935818.1, WP_070935943.1, WP_015457880.1	NAD-dependent deacylase, nicotinate-nucleotide--dimethylbenzimidazole phosphoribosyltransferase, cobaltochelatase subunit CobT	Sphingomonas haloaromaticamans, Sphingomonas,	1.9E-174, 0, 0	100, 100, 100	100, 100, 100
BHE75_02994	cobU	2.4.2.21	nicotinate-nucleotide--dimethylbenzimidazole phosphoribosyltransferase	G-10080	Pseudomonas denitrificans	WP_070935943.1	nicotinate-nucleotide--dimethylbenzimidazole phosphoribosyltransferase	Sphingomonas haloaromaticamans	0	100	100
BHE75_00875	hemB	4.2.1.24	porphobilinogen synthase	G-10084	Rhodobacter capsulatus	WP_070932676.1	porphobilinogen synthase	Sphingomonas haloaromaticamans	0	100	100
