# Supplementary material for: Genome-Based Metabolic Reconstruction Unravels the Key Role of B12 in Methionine Auxotrophy of an Ortho-Phenylphenol-Degrading Sphingomonas haloaromaticamans
Source: Front Microbiol. 2020 Jan 10;10:3009. doi: 10.3389/fmicb.2019.03009 (PMC6970198; doi:10.3389/fmicb.2019.03009)
Supplement: TABLE S3 — The functional annotation of the genes associated directly or indirectly with the energy-dependent uptake of various biomolecules (i.e., cobinamides, siderophores, colicin etc.). Annotation was performed using UniProt and RefSeq BLAST searches and verified further through Pfam searches. Purple color denotes genes with TonB-dependent transporter function, orange color denotes genes with energy transducing role (ABC transporters), blue color denotes genes with regulatory function in B12 transportation and gray color denotes other genes with indirect association with B12 biosynthesis or transportation. [file Table_3.XLSX]

## Sheet: Φύλλο1
	Supplementary Table S3. The functional annotation of the genes associated directly or indirectly in the energy-dependent uptake of various biomolecules (i.e. cobinamides, siderophores, colicin etc). Annotation was performed using UniProt and RefSeq BLAST searches and verified further through Pfam searches. Purple colour denotes genes with TonB-dependent transporter function, orange colour denots …
No.	Locus	Gene	best_BLAST_annotation (UniProt)	best_BLAST_annotation (REFseq)	Pfam Annotation
1	BHE75_00162	btuB_1	Vitamin B12 transporter BtuB	TonB-dependent receptor	TonB dependent receptor
2	BHE75_00801	btuB_2	Colicin I receptor	TonB-dependent receptor	TonB dependent receptor
3	BHE75_01142	btuB_3	Vitamin B12 transporter BtuB	TonB-dependent receptor	TonB dependent receptor
4	BHE75_01267	btuB_4	Vitamin B12 transporter BtuB	TonB-dependent receptor	TonB dependent receptor
5	BHE75_01334	btuB_5	Vibriobactin receptor	TonB-dependent receptor	TonB dependent receptor
6	BHE75_02105	btuB_6	Vitamin B12 transporter BtuB	TonB-dependent receptor	TonB dependent receptor
7	BHE75_02619	btuB_7	Vitamin B12 transporter BtuB	hypothetical protein	TonB dependent receptor
8	BHE75_02664	btuB_8	Phosphopantetheine adenylyltransferase	TonB-dependent receptor	TonB dependent receptor
9	BHE75_03440	btuB_9	Vitamin B12 transporter BtuB	TonB-dependent receptor	TonB dependent receptor
10	BHE75_03649	btuB_10	Vitamin B12 transporter BtuB	hypothetical protein	TonB dependent receptor
11	BHE75_03829	btuB_11	Pesticin receptor	TonB-dependent receptor	TonB dependent receptor
12	BHE75_03842	btuB_12	Vitamin B12 transporter BtuB	TonB-dependent receptor	TonB dependent receptor
13	BHE75_03844	btuB_13	Ferric-pseudobactin M114 receptor PbuA	TonB-dependent receptor	TonB dependent receptor
14	BHE75_03928	btuB_14	Vitamin B12 transporter BtuB	TonB-dependent receptor	TonB dependent receptor
15	BHE75_04050	btuB_15	Vitamin B12 transporter BtuB	TonB-dependent receptor	TonB dependent receptor
16	BHE75_04133	btuB_16	Probable TonB-dependent receptor YncD	TonB-dependent receptor	TonB dependent receptor
17	BHE75_00034	fpvA_1	Ferripyoverdine receptor	TonB-dependent receptor	TonB dependent receptor
18	BHE75_00206	fpvA_2	Vibriobactin receptor	TonB-dependent receptor	TonB dependent receptor
19	BHE75_00740	fpvA_3	Ferric-pseudobactin M114 receptor PbuA	TonB-dependent receptor	TonB dependent receptor
20	BHE75_00361	pupA_1	Vitamin B12 transporter BtuB	TonB-dependent receptor	TonB dependent receptor
21	BHE75_03315	pupA_2	Ferric-pseudobactin 358 receptor	TonB-dependent receptor	TonB dependent receptor
22	BHE75_00777	fhuA_1	Ferrioxamine B receptor	TonB-dependent siderophore receptor	TonB dependent receptor
23	BHE75_01290	fhuA_2	Vibriobactin receptor	TonB-dependent receptor	TonB dependent receptor
24	BHE75_01312	fhuE	FhuE receptor	TonB-dependent siderophore receptor	TonB dependent receptor
25	BHE75_02002	fptA	Fe(3+)-pyochelin receptor	TonB-dependent siderophore receptor	TonB dependent receptor
26	BHE75_02163	iutA	Ferric aerobactin receptor	TonB-dependent receptor	TonB dependent receptor
27	BHE75_00876	cirA_1	Iron-regulated outer membrane virulence protein	TonB-dependent siderophore receptor	TonB dependent receptor
28	BHE75_01118	cirA_2	Vitamin B12 transporter BtuB	TonB-dependent receptor	TonB dependent receptor
29	BHE75_01227	cirA_3	Colicin I receptor precursor	TonB-dependent receptor	TonB dependent receptor
30	BHE75_01236	cirA_4	Vitamin B12 transporter BtuB	TonB-dependent receptor	TonB-dependent Receptor Plug Domain
31	BHE75_02202	cirA_5	Colicin I receptor	hypothetical protein	TonB dependent receptor
32	BHE75_02620	cirA_6	Vitamin B12 transporter BtuB	hypothetical protein	TonB dependent receptor
33	BHE75_04105	cirA_7	Colicin I receptor	TonB-dependent receptor	TonB dependent receptor
34	BHE75_00706		Vibriobactin receptor	TonB-dependent receptor	TonB-dependent Receptor Plug Domain
35	BHE75_00707		Vibriobactin receptor	TonB-dependent receptor	TonB dependent receptor
36	BHE75_00756	bfrD	Probable TonB-dependent receptor BfrD	TonB-dependent siderophore receptor	TonB dependent receptor
37	BHE75_00921		Probable TonB-dependent receptor BfrD	TonB-dependent receptor	TonB dependent receptor
38	BHE75_01067			TonB-dependent receptor	TonB dependent receptor
39	BHE75_01863			TonB-dependent receptor	TonB dependent receptor
40	BHE75_02143			TonB-dependent receptor	TonB dependent receptor
41	BHE75_02526			TonB-dependent receptor	TonB dependent receptor
42	BHE75_02623			TonB-dependent receptor	TonB dependent receptor
43	BHE75_02941		Vibriobactin receptor	TonB-dependent receptor	TonB dependent receptor
44	BHE75_00275		Protein TonB	energy transducer TonB	Gram-negative bacterial TonB protein C-terminal
45	BHE75_00283		Protein TonB	energy transducer TonB	Gram-negative bacterial TonB protein C-terminal
46	BHE75_00370		Phosphate acyltransferase	hypothetical protein	Gram-negative bacterial TonB protein C-terminal
47	BHE75_00448	exbB_1	Biopolymer transport protein ExbB	MULTISPECIES: protein TolQ	MotA/TolQ/ExbB proton channel family
48	BHE75_00449	exbD_1	Biopolymer transport protein ExbD	MULTISPECIES: protein TolR	Biopolymer transport protein ExbD/TolR
49	BHE75_01169		Protein TonB	MULTISPECIES: energy transducer TonB	Gram-negative bacterial TonB protein C-terminal
50	BHE75_01170	exbB_2	Biopolymer transport protein ExbB	MULTISPECIES: MotA/TolQ/ExbB proton channel family protein	MotA/TolQ/ExbB proton channel family
51	BHE75_01171	exbD_2	Biopolymer transport protein ExbD	MULTISPECIES: biopolymer transporter ExbD	Biopolymer transport protein ExbD/TolR
52	BHE75_01172	exbD_3	Biopolymer transport protein ExbD	MULTISPECIES: biopolymer transporter ExbD	Biopolymer transport protein ExbD/TolR
53	BHE75_01390	exbD_4	Biopolymer transport protein ExbD	MULTISPECIES: biopolymer transporter ExbD	Biopolymer transport protein ExbD/TolR
54	BHE75_01391	exbB_3	Biopolymer transport protein ExbB	DUF2341 domain-containing protein	MotA/TolQ/ExbB proton channel family
55	BHE75_01394		Protein TonB	energy transducer TonB	Gram-negative bacterial TonB protein C-terminal
56	BHE75_01500			MULTISPECIES: energy transducer TonB	Gram-negative bacterial TonB protein C-terminal
57	BHE75_02021	exbD_5	Biopolymer transport protein ExbD	MULTISPECIES: biopolymer transporter ExbD	Biopolymer transport protein ExbD/TolR
58	BHE75_02022	exbB_4	Putative biopolymer transport protein ExbB-like	DUF2341 domain-containing protein	MotA/TolQ/ExbB proton channel family
59	BHE75_02025		Protein TonB	energy transducer TonB	Gram-negative bacterial TonB protein C-terminal
60	BHE75_03008		Biopolymer transport protein ExbD	biopolymer transporter ExbD	Biopolymer transport protein ExbD/TolR
61	BHE75_04645		Protein TonB	energy transducer TonB	Gram-negative bacterial TonB protein C-terminal
62	BHE75_00032			RNA polymerase subunit sigma-70	Sigma-70, region 4
63	BHE75_00033			iron dicitrate transport regulator FecR	FecR protein
64	BHE75_00359	sigE		RNA polymerase sigma factor	Sigma-70, region 4
65	BHE75_00360			anti-FecI sigma factor FecR	FecR protein
66	BHE75_00580		ECF RNA polymerase sigma factor SigE	MULTISPECIES: ECF subfamily RNA polymerase sigma-24 factor	Sigma-70, region 4
67	BHE75_00581			hypothetical protein	FecR protein
68	BHE75_00582			DUF2147 domain-containing protein	Uncharacterized protein conserved in bacteria (DUF2147)
69	BHE75_01090	fecI_1	putative RNA polymerase sigma factor FecI	RNA polymerase sigma factor	Sigma-70, region 4
70	BHE75_01091			hypothetical protein	FecR protein
71	BHE75_01092			hypothetical protein	Secretin and TonB N terminus short domain
72	BHE75_01396			sigma-70 family RNA polymerase sigma factor	Sigma-70, region 4
73	BHE75_01397			hypothetical protein	Domain of unknown function (DUF4880)
74	BHE75_02027			MULTISPECIES: sigma-70 family RNA polymerase sigma factor	Sigma-70, region 4
75	BHE75_02028			MULTISPECIES: putative FecR protein	Domain of unknown function (DUF4880)
76	BHE75_02621			hypothetical protein	FecR protein
77	BHE75_02622			RNA polymerase sigma factor	Sigma-70, region 4
78	BHE75_03106	regX3	Sensory transduction protein regX3	MULTISPECIES: DNA-binding response regulator	Response regulator receiver domain
79	BHE75_03107			peptidoglycan-binding protein	FecR protein
80	BHE75_03313	fecI_2	Probable RNA polymerase sigma factor FecI	MULTISPECIES: ECF subfamily RNA polymerase sigma-24 factor	Sigma-70, region 4
81	BHE75_03314		Protein FecR	iron dicitrate transport regulator FecR	FecR protein
82	BHE75_03647			hypothetical protein	Sigma-70, region 4
83	BHE75_03648			hypothetical protein	FecR protein
84	BHE75_03706	fecI_3		RNA polymerase sigma factor	Sigma-70, region 4
85	BHE75_02383	fur	Ferric uptake regulation protein	MULTISPECIES: transcriptional repressor	Ferric uptake regulator family
86	BHE75_03933	bluB	5,6-dimethylbenzimidazole synthase	5,6-dimethylbenzimidazole synthase	Nitroreductase family
